# Supplementary material for: Diaqua­(5-methyl­pyrazine-2-carboxyl­ato-κ2 N 1,O)iron(II)
Source: Acta Crystallogr Sect E Struct Rep Online. 2008 Dec 20;65(Pt 1):m107. doi: 10.1107/S1600536808042529 (PMC2968011; doi:10.1107/S1600536808042529)
Supplement: Supplementary file 2 [file e-65-0m107-Isup2.hkl]

# 
# h,k,l, Fc-squared, Fo-squared, sigma(Fo-squared) and status flag 
# 
data_I
_shelx_title ' 080119f                in P-1' 
_shelx_refln_list_code          4 
_shelx_F_calc_maximum       83.86 
_exptl_crystal_F_000       188.00 
_reflns_d_resolution_high  0.8407 
 
loop_ 
 _symmetry_equiv_pos_as_xyz 
 'x, y, z' 
 '-x, -y, -z' 
 
_cell_length_a     5.0680 
_cell_length_b     6.4010 
_cell_length_c    12.3810 
_cell_angle_alpha 103.851 
_cell_angle_beta   91.079 
_cell_angle_gamma 108.340 
 
_shelx_F_squared_multiplier     1.000 
 
loop_ 
 _refln_index_h 
 _refln_index_k 
 _refln_index_l 
 _refln_F_squared_calc 
 _refln_F_squared_meas 
 _refln_F_squared_sigma 
 _refln_observed_status 
   1   0   0     2251.04     2316.59     14.34 o 
   2   0   0        1.29        2.77      2.19 o 
   3   0   0       61.83       64.56      5.00 o 
   4   0   0       73.04       73.23      9.15 o 
   5   0   0       97.00       87.69     10.25 o 
  -5   1   0       24.27       24.85      8.56 o 
  -4   1   0      356.04      351.50     16.37 o 
  -3   1   0      595.94      559.11     17.04 o 
  -2   1   0       23.01       25.08      5.02 o 
  -1   1   0      292.66      274.21      7.60 o 
   0   1   0     3560.82     3587.78     22.08 o 
   1   1   0     7032.96     7478.70     48.72 o 
   2   1   0     1121.41     1122.61     11.29 o 
   3   1   0        1.78        0.91      2.93 o 
   4   1   0        3.32        5.50      3.85 o 
   5   1   0       22.09       16.74      6.49 o 
  -6   2   0        3.96        7.23      8.78 o 
  -5   2   0        6.71        9.81      6.56 o 
  -4   2   0      234.82      230.77     13.05 o 
  -3   2   0      304.82      280.62     12.24 o 
  -2   2   0      595.66      617.52     15.19 o 
  -1   2   0      970.55      994.96     10.27 o 
   0   2   0       14.08       15.13      2.31 o 
   1   2   0     1172.54     1273.17     24.91 o 
   2   2   0      356.90      380.39      9.37 o 
   3   2   0       47.36       48.23      5.27 o 
   4   2   0       30.37       26.45      4.89 o 
  -6   3   0        7.79        1.03      7.82 o 
  -5   3   0        4.31       -5.38      5.61 o 
  -4   3   0       12.64       13.13      6.42 o 
  -3   3   0      222.34      218.52     11.65 o 
  -2   3   0      758.53      708.23     16.15 o 
  -1   3   0       46.50       42.97      2.65 o 
   0   3   0      439.13      422.15      7.40 o 
   1   3   0       75.04       71.37      3.72 o 
   2   3   0       18.66       20.40      4.18 o 
   3   3   0       22.10       28.39      7.45 o 
   4   3   0        3.24       -2.80      6.42 o 
  -5   4   0       33.35       40.56      8.92 o 
  -4   4   0       97.24       89.61      9.37 o 
  -3   4   0       25.86       23.38      5.68 o 
  -2   4   0      168.57      157.09      8.33 o 
  -1   4   0      296.43      281.95      5.59 o 
   0   4   0      218.88      218.36     12.13 o 
   1   4   0       11.32        8.33      7.08 o 
   2   4   0       41.15       50.30      9.29 o 
   3   4   0        6.71        6.49      7.01 o 
  -5   5   0       59.83       59.00      9.59 o 
  -4   5   0       69.31       85.99      9.22 o 
  -3   5   0      107.42       81.49      7.89 o 
  -2   5   0       95.21       92.26     10.25 o 
  -1   5   0      254.88      242.05     13.13 o 
   0   5   0       82.76       83.37      6.38 o 
   1   5   0       52.81       59.44     10.03 o 
   2   5   0       28.68       43.44      9.59 o 
  -4   6   0       62.29       66.15      9.81 o 
  -3   6   0       14.50       21.31      7.89 o 
  -2   6   0        0.67        1.03      5.97 o 
  -1   6   0        1.17        1.48      5.75 o 
   0   6   0       28.04       29.94      7.82 o 
   1   6   0       48.46       64.68     10.47 o 
  -3   7   0       19.95       24.78      8.92 o 
  -2   7   0       47.63       46.98      9.51 o 
   0  -7   1       69.92       62.39     10.47 o 
   2  -7   1      144.73      145.14     13.28 o 
   3  -7   1       16.72       24.49      8.19 o 
  -1  -6   1       56.87       63.20     10.33 o 
   0  -6   1        1.20        2.36      5.68 o 
   1  -6   1      144.50      142.34     11.06 o 
   2  -6   1      510.23      549.08     22.27 o 
   3  -6   1      101.71      121.69     11.73 o 
   5  -6   1        2.22       19.77      8.04 o 
  -2  -5   1       98.48       91.08     12.02 o 
  -1  -5   1      121.99      142.93     12.46 o 
   0  -5   1      125.03      127.04      7.15 o 
   1  -5   1      124.49      132.60     10.03 o 
   2  -5   1       74.36       73.64      5.28 o 
   3  -5   1      206.48      197.95     11.58 o 
   4  -5   1       82.24       99.64     10.25 o 
   5  -5   1        4.97        3.98      7.23 o 
  -3  -4   1        5.08        7.74      6.71 o 
  -2  -4   1       90.25       95.73     10.99 o 
  -1  -4   1       55.63       55.57      5.79 o 
   0  -4   1      453.08      461.81     10.46 o 
   1  -4   1      362.25      373.53     12.46 o 
   2  -4   1      159.65      150.53     10.14 o 
   3  -4   1      107.41      105.76      8.92 o 
   4  -4   1       23.00       13.42      6.86 o 
   5  -4   1        7.80       13.13      7.97 o 
  -4  -3   1       14.10        7.23      7.23 o 
  -3  -3   1        3.87        4.33      3.74 o 
  -2  -3   1        8.97        8.19      3.87 o 
  -1  -3   1      300.66      305.94      7.86 o 
   0  -3   1      166.68      158.10      5.03 o 
   1  -3   1      116.31      106.79      6.42 o 
   2  -3   1      893.21      931.33     19.32 o 
   3  -3   1      183.43      172.95     10.99 o 
   4  -3   1        0.29       -2.07      5.09 o 
   5  -3   1       31.10       15.12      7.82 o 
  -4  -2   1       75.25       65.59      8.52 o 
  -3  -2   1       62.95       61.92      7.30 o 
  -2  -2   1       25.48       25.29      2.98 o 
  -1  -2   1        4.01        4.00      2.30 o 
   0  -2   1       21.18       25.33      3.80 o 
   1  -2   1      428.94      437.27     10.55 o 
   2  -2   1      371.15      345.89     11.28 o 
   3  -2   1      125.54      128.11      9.00 o 
   4  -2   1      257.29      371.34     17.11 o 
   5  -2   1        2.07       -3.76      4.94 o 
  -5  -1   1        0.22       -1.48      5.68 o 
  -4  -1   1        0.73        0.45      3.58 o 
  -3  -1   1       77.55       75.14      5.67 o 
  -2  -1   1      729.84      724.56     13.19 o 
  -1  -1   1      560.69      598.07     16.60 o 
   0  -1   1       95.37       86.63      5.27 o 
   1  -1   1      681.79      654.84      8.56 o 
   2  -1   1       48.73       43.37      5.24 o 
   3  -1   1      413.38      419.57     14.97 o 
   4  -1   1      117.62      103.62      9.74 o 
   5  -1   1       50.61       51.04      8.85 o 
  -5   0   1        5.12        2.36      5.97 o 
  -4   0   1        0.50       -0.15      5.61 o 
  -3   0   1       40.91       35.03      6.05 o 
  -2   0   1       10.26        8.49      3.36 o 
  -1   0   1      316.14      326.70     11.58 o 
   0   0   1     1895.69     1864.43     18.59 o 
   1   0   1     1342.85     1347.37     15.02 o 
   2   0   1      355.36      343.98      6.15 o 
   3   0   1      159.45      145.56      5.02 o 
   4   0   1       48.16       48.23      7.82 o 
   5   0   1       93.65       89.09     10.55 o 
  -5   1   1        8.99        5.31      6.64 o 
  -4   1   1      130.01      153.84     12.17 o 
  -3   1   1      425.37      419.13     14.82 o 
  -2   1   1       73.52       65.79      5.83 o 
  -1   1   1      167.31      159.67      6.64 o 
   0   1   1      350.95      371.41      8.92 o 
   1   1   1     4598.71     4895.74     24.06 o 
   2   1   1     2660.53     2862.73     39.75 o 
   3   1   1       14.76       16.21      3.11 o 
   4   1   1       17.81       15.52      4.32 o 
   5   1   1       27.09       20.23      4.91 o 
  -6   2   1        7.60        5.38      7.15 o 
  -5   2   1       80.07       91.53     11.43 o 
  -4   2   1      120.27      112.54     10.18 o 
  -3   2   1      224.17      215.72     10.69 o 
  -2   2   1     1984.02     1974.90     26.55 o 
  -1   2   1       51.18       47.34      3.40 o 
   0   2   1       40.78       54.93      2.53 o 
   1   2   1      914.39      969.39      9.89 o 
   2   2   1     1620.36     1737.53     16.27 o 
   3   2   1      521.24      493.84     12.99 o 
   4   2   1       19.47       16.39      4.54 o 
  -5   3   1       67.28       91.16     10.69 o 
  -4   3   1      114.40       92.48      8.63 o 
  -3   3   1      156.59      161.66      9.59 o 
  -2   3   1      903.01      870.41     17.33 o 
  -1   3   1      500.76      484.19     16.59 o 
   0   3   1      370.68      402.52     15.71 o 
   1   3   1       14.16       15.93      2.56 o 
   2   3   1       76.09       83.56      6.18 o 
   3   3   1      382.53      383.28     19.25 o 
   4   3   1       53.89       42.63      9.29 o 
  -5   4   1       14.35       14.82      7.08 o 
  -4   4   1       25.91       31.27      6.86 o 
  -3   4   1      211.63      190.28     10.47 o 
  -2   4   1       33.84       30.33      3.83 o 
  -1   4   1      426.73      417.95     15.27 o 
   0   4   1      287.40      287.70     12.39 o 
   1   4   1       24.50       35.23      5.13 o 
   2   4   1       24.62       22.20      7.89 o 
   3   4   1       12.51       13.20      7.38 o 
  -5   5   1       94.19      104.65     10.55 o 
  -4   5   1      103.77      101.92      9.59 o 
  -3   5   1        0.40       17.77      6.93 o 
  -2   5   1       10.68        7.23      6.49 o 
  -1   5   1       88.95       76.33      9.00 o 
   0   5   1       83.03       86.80      9.29 o 
   1   5   1       57.07       70.87     10.18 o 
   2   5   1       14.57       16.67      8.26 o 
  -4   6   1      168.64      181.35     15.86 o 
  -3   6   1       38.35       35.84      9.15 o 
  -2   6   1        0.29       -4.20      6.12 o 
  -1   6   1       77.63       73.16      8.70 o 
   0   6   1        5.75       10.77      6.49 o 
   1   6   1       60.47       55.76     10.47 o 
  -3   7   1      101.17      107.09     13.57 o 
  -2   7   1       34.64       35.40      9.00 o 
   0  -7   2       28.27       33.70      8.41 o 
   1  -7   2       19.51       23.31      7.23 o 
   2  -7   2       96.48      111.22     11.43 o 
   3  -7   2       23.06       31.34      8.41 o 
  -1  -6   2       32.30       36.80      9.00 o 
   0  -6   2        3.41        0.44      5.31 o 
   1  -6   2       76.04       69.18      8.48 o 
   2  -6   2      296.80      311.38     16.45 o 
   4  -6   2       69.60       63.13      9.00 o 
   5  -6   2        9.40        7.52      7.30 o 
  -3  -5   2        0.56        1.03      7.23 o 
  -2  -5   2       71.03       72.20     10.69 o 
  -1  -5   2      146.46      168.59     13.50 o 
   0  -5   2      120.62      122.87     10.84 o 
   1  -5   2       47.07       49.49      4.54 o 
   2  -5   2       23.04       21.41      3.59 o 
   3  -5   2      838.17      822.10     23.31 o 
   4  -5   2      427.37      435.79     19.62 o 
   5  -5   2       15.67       31.49      8.70 o 
  -3  -4   2       29.10       32.30      8.85 o 
  -2  -4   2       13.13       14.68      3.92 o 
  -1  -4   2      170.07      177.16      7.65 o 
   0  -4   2     1066.75     1124.72     12.59 o 
   1  -4   2      330.11      348.03     11.58 o 
   2  -4   2       36.25       35.30      3.81 o 
   3  -4   2      131.20      151.85     10.77 o 
   4  -4   2      437.25      469.94     20.06 o 
   5  -4   2      222.42      199.28     15.41 o 
  -4  -3   2        7.48        7.36      4.29 o 
  -3  -3   2       42.52       46.87      5.33 o 
  -2  -3   2       15.07       13.03      3.89 o 
  -1  -3   2      255.98      307.90     25.10 o 
   0  -3   2      620.58      666.32      8.50 o 
   1  -3   2      612.04      627.40     14.53 o 
   2  -3   2     1280.10     1206.83     15.85 o 
   3  -3   2       30.81       33.41      6.86 o 
   4  -3   2       57.33       59.89      8.92 o 
   5  -3   2      133.97      134.45     13.13 o 
  -5  -2   2        9.16       13.95      4.80 o 
  -4  -2   2       70.34       72.22      6.38 o 
  -3  -2   2       11.72        9.95      4.41 o 
  -2  -2   2      143.83      136.52      3.96 o 
  -1  -2   2      120.39      121.34      7.17 o 
   0  -2   2       64.55       54.50      4.20 o 
   1  -2   2     1509.99     1498.10     21.61 o 
   2  -2   2      207.80      208.26      6.85 o 
   3  -2   2      346.21      357.69     14.75 o 
   4  -2   2      135.98      127.37     11.36 o 
   5  -2   2        4.88        4.57      6.93 o 
  -5  -1   2        5.10        7.97      5.90 o 
  -4  -1   2        2.21        3.08      3.66 o 
  -3  -1   2      189.48      178.34      8.33 o 
  -2  -1   2      846.75      878.64     21.79 o 
  -1  -1   2        4.85        4.93      3.47 o 
   0  -1   2      369.86      384.60      8.85 o 
   1  -1   2      394.67      382.53      7.04 o 
   2  -1   2       85.65       89.97      5.03 o 
   3  -1   2      276.90      255.98      8.41 o 
   4  -1   2       72.99       76.63      9.44 o 
   5  -1   2       18.95        9.59      6.42 o 
  -5   0   2       23.03       22.20      7.30 o 
  -4   0   2       40.95       31.49      6.93 o 
  -3   0   2       23.60       21.46      5.16 o 
  -2   0   2      276.87      243.16     10.18 o 
  -1   0   2     1705.04     1743.56     41.74 o 
   0   0   2       65.81       64.20      2.87 o 
   1   0   2     2576.66     2717.81     79.22 o 
   2   0   2      284.45      262.50      5.72 o 
   3   0   2      132.05      133.68      5.12 o 
   4   0   2       24.43       24.11      3.50 o 
   5   0   2       40.08       38.65      8.78 o 
  -5   1   2       51.30       58.85      9.44 o 
  -4   1   2      109.20      105.76     10.33 o 
  -3   1   2      101.98      116.08      9.15 o 
  -2   1   2       81.16       93.00      7.08 o 
  -1   1   2      714.42      684.52     11.03 o 
   0   1   2      679.96      770.26     14.53 o 
   1   1   2        7.44        8.91      2.26 o 
   2   1   2        2.46        2.44      2.33 o 
   3   1   2       28.61       28.78      3.33 o 
   4   1   2       52.18       51.91      4.27 o 
   5   1   2       12.16       10.19      4.23 o 
  -5   2   2       59.16       60.33     10.25 o 
  -4   2   2      176.90      188.88     13.13 o 
  -3   2   2       15.29        9.07      4.87 o 
  -2   2   2      102.57       76.85      5.90 o 
  -1   2   2        1.22        0.39      2.51 o 
   0   2   2        5.80        7.01      5.68 o 
   1   2   2      702.31      735.23      8.70 o 
   2   2   2       68.21       71.47      4.13 o 
   3   2   2      150.36      145.76      5.95 o 
   4   2   2       52.36       50.74      9.22 o 
  -5   3   2       80.92       92.19     11.21 o 
  -4   3   2       32.14       35.40      6.86 o 
  -3   3   2      276.37      240.58     10.92 o 
  -2   3   2      184.41      165.16      6.40 o 
  -1   3   2      217.63      202.52      5.42 o 
   0   3   2      249.02      267.64     11.87 o 
   1   3   2        0.48        3.05      3.88 o 
   2   3   2       69.98       87.20      6.69 o 
   3   3   2      173.11      189.25     14.01 o 
   4   3   2       74.06       89.90     11.43 o 
  -5   4   2       12.68       15.71      7.82 o 
  -4   4   2       39.75       33.26      6.71 o 
  -3   4   2      296.50      280.95     18.81 o 
  -2   4   2      112.73      115.05      5.81 o 
  -1   4   2      219.47      210.04     11.80 o 
   0   4   2      379.66      371.19     15.19 o 
   1   4   2       28.68       32.02      5.34 o 
   2   4   2       18.40       22.42      7.97 o 
   3   4   2       10.70        8.41      7.38 o 
  -5   5   2       39.95       50.21      6.47 o 
  -4   5   2       55.09       60.92      9.37 o 
  -3   5   2        8.26       12.10      6.93 o 
  -2   5   2      197.65      212.62     13.79 o 
  -1   5   2      170.53      158.56     11.73 o 
   0   5   2       28.69       28.69      7.23 o 
   1   5   2      137.95      147.65     12.98 o 
   2   5   2       16.69       22.49      8.85 o 
  -4   6   2       85.38       99.27     12.76 o 
  -3   6   2       23.17       30.53      9.22 o 
  -2   6   2       31.57       26.92      7.97 o 
  -1   6   2       13.01       11.73      6.12 o 
   0   6   2       14.76       21.31      7.45 o 
   1   6   2       31.46       35.77      9.29 o 
  -2   7   2       28.94       30.83      8.85 o 
   0  -7   3       15.02       14.23      6.79 o 
   1  -7   3        0.50       -1.70      5.09 o 
   2  -7   3       24.23       38.72      8.33 o 
   3  -7   3       37.95       42.48      9.00 o 
  -2  -6   3        0.83        5.53      6.86 o 
  -1  -6   3        6.39       12.83      7.60 o 
   0  -6   3        5.65        4.79      5.16 o 
   2  -6   3       16.15       21.02      6.27 o 
   3  -6   3        6.03        2.73      5.61 o 
   4  -6   3       83.31       76.70     10.03 o 
  -3  -5   3        3.83        8.92      7.89 o 
  -2  -5   3       18.70       20.95      7.89 o 
  -1  -5   3        6.77        5.46      5.97 o 
   0  -5   3       24.88       21.88      3.92 o 
   1  -5   3       68.50       66.31      4.96 o 
   3  -5   3      128.54      137.10     10.47 o 
   4  -5   3       83.49       91.67     10.55 o 
   5  -5   3       42.26       36.43      9.15 o 
  -3  -4   3       32.25       22.79      7.01 o 
  -2  -4   3        2.56        2.10      3.77 o 
  -1  -4   3       18.12       16.35      3.84 o 
   0  -4   3      580.19      543.71      8.63 o 
   1  -4   3       76.69       99.79      8.33 o 
   3  -4   3      107.44      112.69      9.59 o 
   4  -4   3      118.52      113.58     11.14 o 
   5  -4   3      259.28      295.67     18.88 o 
  -4  -3   3       57.59       58.66      6.31 o 
  -3  -3   3       50.43       45.55      5.34 o 
  -2  -3   3       12.71       16.67      6.90 o 
  -1  -3   3       37.63       40.62      3.14 o 
   0  -3   3       76.24       63.10      4.15 o 
   1  -3   3     1541.60     1859.26     28.54 o 
   2  -3   3      938.14     1007.13     27.44 o 
   3  -3   3        1.68        3.39      6.05 o 
   4  -3   3       39.62       38.06      7.52 o 
   5  -3   3      176.75      167.34     14.46 o 
  -5  -2   3       33.59       33.99      6.01 o 
  -4  -2   3       84.30       83.44      6.88 o 
  -3  -2   3       20.99       21.43      4.41 o 
  -2  -2   3      113.69      104.19      5.97 o 
  -1  -2   3      301.81      302.21      9.96 o 
   0  -2   3       22.36       26.09      3.00 o 
   1  -2   3     1129.85     1404.37     24.19 o 
   2  -2   3     1313.10     1395.55     17.23 o 
   3  -2   3      478.82      503.65     17.48 o 
   4  -2   3       67.79       74.78      9.88 o 
   5  -2   3        1.21        0.81      6.34 o 
  -5  -1   3       65.14       57.38      9.07 o 
  -4  -1   3       59.72       52.70      5.78 o 
  -3  -1   3      265.41      259.70     15.27 o 
  -2  -1   3      163.49      145.76      6.52 o 
  -1  -1   3       37.93       38.41      3.85 o 
   0  -1   3     1872.67     1896.95     17.47 o 
   1  -1   3       93.41       91.91      5.61 o 
   2  -1   3      266.46      267.46     10.80 o 
   3  -1   3      709.85      725.16     17.81 o 
   4  -1   3       97.87       94.62     10.10 o 
   5  -1   3       13.34       16.37      6.64 o 
  -5   0   3       27.33       38.42      8.48 o 
  -4   0   3       61.99       60.55      8.70 o 
  -3   0   3      230.85      229.51     12.17 o 
  -2   0   3      350.93      348.33     12.39 o 
  -1   0   3      502.31      494.49     27.47 o 
   0   0   3      392.14      375.71      6.52 o 
   1   0   3        2.75        2.36      2.08 o 
   2   0   3      175.32      157.72      4.74 o 
   3   0   3      115.82      106.75      4.87 o 
   4   0   3       66.36       64.91      4.31 o 
   5   0   3       37.13       32.01      7.97 o 
  -5   1   3       62.71       47.27      9.00 o 
  -4   1   3      342.42      309.46     15.64 o 
  -3   1   3        1.41        3.32      4.50 o 
  -2   1   3       65.99       81.47      4.48 o 
  -1   1   3     1921.85     2045.51     17.26 o 
   0   1   3      328.23      332.69     12.43 o 
   1   1   3      372.20      346.89      5.67 o 
   2   1   3       26.81       27.10      3.01 o 
   3   1   3        8.01       10.42      2.99 o 
   4   1   3       66.60       66.24      4.86 o 
  -5   2   3      138.50      136.29     12.02 o 
  -4   2   3      272.00      266.54     14.97 o 
  -3   2   3      368.76      349.58     14.90 o 
  -2   2   3        0.55        4.01      3.15 o 
  -1   2   3      548.44      668.91      9.48 o 
   0   2   3      360.55      369.71     13.35 o 
   1   2   3      764.46      802.58      8.97 o 
   2   2   3       10.54       12.50      2.89 o 
   3   2   3       11.77        7.45      4.19 o 
   4   2   3        0.15       -1.18      6.12 o 
  -5   3   3      127.09      117.26     12.32 o 
  -4   3   3       83.17       88.35      9.88 o 
  -3   3   3      386.92      364.38     10.58 o 
  -2   3   3      419.97      404.29     24.85 o 
  -1   3   3      121.16      141.03      4.44 o 
   0   3   3        0.41        1.18      5.61 o 
   1   3   3       14.11       12.64      4.00 o 
   2   3   3      122.69      133.81      7.88 o 
   3   3   3       29.79       21.54      7.60 o 
   4   3   3        1.32        0.89      6.27 o 
  -5   4   3       23.83       20.12      5.22 o 
  -4   4   3      213.46      194.70     14.09 o 
  -3   4   3      157.14      154.86      7.92 o 
  -2   4   3       57.91       61.51      9.07 o 
  -1   4   3      280.63      251.93     12.98 o 
   0   4   3        1.49        4.20      6.20 o 
   1   4   3        0.64        0.20      4.09 o 
   2   4   3       24.84       26.11      8.63 o 
   3   4   3       12.56       12.76      7.74 o 
  -5   5   3       35.99       34.74      9.15 o 
  -4   5   3       73.06       76.70     10.47 o 
  -3   5   3       67.14       63.57      9.59 o 
  -2   5   3      106.17      113.58     11.14 o 
  -1   5   3      149.67      137.55     11.43 o 
   0   5   3       23.71       18.73      5.75 o 
   1   5   3       34.48       32.23      5.40 o 
   2   5   3        6.99       11.95      8.63 o 
  -4   6   3       44.22       55.61      9.96 o 
  -3   6   3       13.84       14.75      7.01 o 
  -2   6   3       63.48       67.11     10.10 o 
  -1   6   3       28.66       24.93      7.45 o 
   0   6   3       82.06       83.22      7.44 o 
   0  -7   4        0.18        1.99      6.12 o 
   1  -7   4        1.38        3.91      5.38 o 
  -2  -6   4       10.09       11.95      7.45 o 
  -1  -6   4       13.50        9.96      6.86 o 
   0  -6   4        7.82       16.00      6.34 o 
   1  -6   4       33.97       32.01      7.08 o 
   2  -6   4        9.65       10.77      5.24 o 
   3  -6   4       21.58       25.35      4.72 o 
   4  -6   4       78.30       77.88     10.55 o 
  -3  -5   4        7.79       11.95      6.64 o 
  -2  -5   4       56.03       44.40      8.63 o 
  -1  -5   4        0.39        2.61      3.65 o 
   0  -5   4        8.91        9.04      4.43 o 
   1  -5   4       43.52       56.71      7.89 o 
   2  -5   4       48.72       57.01      7.60 o 
   3  -5   4      101.16       99.58      6.88 o 
   4  -5   4        0.40        0.74      5.68 o 
   5  -5   4       19.58       14.46      7.89 o 
  -3  -4   4       46.39       44.91      5.57 o 
  -2  -4   4       23.87       34.20      7.67 o 
  -1  -4   4      140.21      142.09      7.16 o 
   0  -4   4       52.82       45.54      3.30 o 
   1  -4   4       48.10       52.44      6.20 o 
   2  -4   4       77.25       73.90      7.67 o 
   3  -4   4      165.87      192.42      8.89 o 
   4  -4   4       33.73       38.87      8.56 o 
   5  -4   4        9.24       14.46      7.67 o 
  -4  -3   4       84.94       69.31     10.29 o 
  -3  -3   4      189.34      188.15      9.19 o 
  -2  -3   4       35.42       39.12      4.77 o 
  -1  -3   4      168.22      167.82      7.08 o 
   0  -3   4       35.93       42.50      5.35 o 
   1  -3   4       81.08       74.71      6.86 o 
   2  -3   4      119.77      102.88      8.19 o 
   3  -3   4        0.60        2.43      4.87 o 
   4  -3   4      130.33      136.22     12.10 o 
   5  -3   4       34.48       30.98      8.48 o 
  -4  -2   4       49.85       49.90      6.12 o 
  -3  -2   4      180.54      170.22      8.52 o 
  -2  -2   4      934.94      950.93     30.83 o 
  -1  -2   4       27.74       25.25      3.91 o 
   0  -2   4       27.64       28.89      3.42 o 
   1  -2   4      232.39      217.26      6.87 o 
   2  -2   4      148.00      154.73      8.07 o 
   3  -2   4      310.58      314.05     10.33 o 
   4  -2   4       37.37       39.09      8.26 o 
   5  -2   4       10.30       12.32      7.52 o 
  -5  -1   4       44.83       49.86      9.07 o 
  -4  -1   4       56.84       51.85      8.19 o 
  -3  -1   4      262.30      257.19      9.48 o 
  -2  -1   4      672.34      738.57     20.64 o 
  -1  -1   4      214.41      221.33      6.40 o 
   0  -1   4      268.00      258.15      8.84 o 
   1  -1   4        1.86        9.14      3.30 o 
   2  -1   4       18.97       13.32      2.99 o 
   3  -1   4      558.39      554.71     27.03 o 
   4  -1   4      115.20      123.74      7.47 o 
   5  -1   4       19.06       17.18      7.15 o 
  -5   0   4       13.04       16.82      7.01 o 
  -4   0   4       80.10       80.17      9.96 o 
  -3   0   4      691.05      659.11     19.99 o 
  -2   0   4      231.37      227.77      6.52 o 
  -1   0   4      871.16      880.18     11.21 o 
   0   0   4       39.43       36.79      3.61 o 
   1   0   4       24.00       23.02      2.47 o 
   2   0   4      318.85      320.63      6.42 o 
   3   0   4       18.60       20.56      3.20 o 
   4   0   4      133.00      138.05      7.69 o 
   5   0   4       60.48       68.93      6.78 o 
  -5   1   4       58.48       50.89      9.15 o 
  -4   1   4       96.48       88.87      9.51 o 
  -3   1   4       94.45       94.34      6.20 o 
  -2   1   4     1096.23     1106.58     14.76 o 
  -1   1   4     1048.01     1054.24     21.54 o 
   0   1   4       79.59       74.92      3.54 o 
   1   1   4       77.55       75.12      5.09 o 
   2   1   4      100.55       98.58      5.45 o 
   3   1   4       17.85       18.23      4.32 o 
   4   1   4       30.86       30.46      6.86 o 
  -5   2   4       59.73       62.54      9.81 o 
  -4   2   4      225.23      201.18     17.63 o 
  -3   2   4      150.43      146.37      8.59 o 
  -2   2   4      560.99      604.19     11.46 o 
  -1   2   4       80.08       80.91     11.65 o 
   0   2   4      468.17      467.14     15.12 o 
   1   2   4      310.08      300.63      5.67 o 
   2   2   4        1.53        3.48      3.80 o 
   3   2   4       20.25       36.07      8.37 o 
  -5   3   4        0.69        4.08      3.99 o 
  -4   3   4       59.78       60.61      5.95 o 
  -3   3   4      751.10      748.15     15.07 o 
  -2   3   4      350.32      338.11      9.05 o 
  -1   3   4       86.33       78.25      7.89 o 
   0   3   4        4.74        5.83      5.24 o 
   1   3   4       30.41       28.71      4.98 o 
   2   3   4      108.51      117.07      7.79 o 
   3   3   4       11.69        6.56      6.93 o 
  -5   4   4        3.74        9.11      4.35 o 
  -4   4   4       49.11       50.30     10.55 o 
  -3   4   4      222.06      227.89     14.90 o 
  -2   4   4      225.18      233.79     14.68 o 
  -1   4   4      419.55      386.46     16.30 o 
   0   4   4        4.55       12.24      5.68 o 
   1   4   4       23.42       11.94      4.29 o 
   2   4   4       21.36       32.30      5.93 o 
   3   4   4       12.10       15.12      7.15 o 
  -4   5   4       64.94       74.34     11.21 o 
  -3   5   4       49.90       37.02      9.15 o 
  -2   5   4      222.96      210.63     15.05 o 
  -1   5   4       88.35       72.94      9.51 o 
   0   5   4       50.85       49.86      8.26 o 
   1   5   4        9.43       12.23      4.74 o 
  -4   6   4        8.05        9.07      8.78 o 
  -3   6   4       37.25       34.22      9.37 o 
  -2   6   4       98.22       85.92     10.99 o 
  -1   6   4       40.22       42.26      8.85 o 
   0   6   4       47.55       35.10      6.11 o 
   0  -7   5        4.94       18.88      7.23 o 
   1  -7   5       18.36       18.73      6.42 o 
  -1  -6   5       37.80       42.92      8.41 o 
   0  -6   5       18.24       17.77      6.42 o 
   1  -6   5       22.43       22.18      4.43 o 
   2  -6   5        0.24       -2.73      4.50 o 
   3  -6   5       65.99       66.05      6.17 o 
   4  -6   5       49.65       64.09     10.33 o 
  -3  -5   5       20.63       24.71      7.74 o 
  -2  -5   5       34.59       30.33      5.11 o 
  -1  -5   5       30.60       34.52      5.00 o 
   0  -5   5      138.51      142.84      7.30 o 
   1  -5   5       76.08       70.03      5.44 o 
   2  -5   5        1.42        3.91      5.46 o 
   3  -5   5       15.00       17.85      4.54 o 
   4  -5   5       32.54       28.91      9.00 o 
   5  -5   5       30.22       33.56      9.51 o 
  -3  -4   5       30.84       33.54      5.14 o 
  -2  -4   5       31.48       29.26      4.81 o 
  -1  -4   5      205.99      173.34     10.14 o 
   0  -4   5      207.97      203.78      7.78 o 
   1  -4   5        0.68       -1.12      2.89 o 
   2  -4   5      149.03      125.97     10.18 o 
   3  -4   5       20.85       27.05      4.88 o 
   4  -4   5        8.68       17.48      7.82 o 
   5  -4   5       22.99       25.67      8.85 o 
  -4  -3   5       40.58       44.49      5.91 o 
  -3  -3   5       15.68       16.98      4.39 o 
  -2  -3   5       83.62       79.75      6.00 o 
  -1  -3   5      372.31      335.95     12.91 o 
   0  -3   5      435.86      420.45     22.57 o 
   1  -3   5      300.09      272.29     12.61 o 
   2  -3   5        8.76        7.52      4.43 o 
   3  -3   5        0.96       -0.90      4.16 o 
   4  -3   5       79.32       91.45     10.25 o 
   5  -3   5       16.65       19.91      8.41 o 
  -4  -2   5       29.12       26.40      5.29 o 
  -3  -2   5       89.83       83.97      6.86 o 
  -2  -2   5      690.44      676.19     17.22 o 
  -1  -2   5      275.19      279.37      8.41 o 
   0  -2   5      181.83      179.71      4.51 o 
   1  -2   5     1177.71     1237.60     19.36 o 
   2  -2   5       10.81        7.27      3.19 o 
   3  -2   5        0.41        3.02      3.66 o 
   4  -2   5        7.47        8.33      7.01 o 
   5  -2   5       15.44       11.14      7.23 o 
  -5  -1   5       59.95       60.40      9.15 o 
  -4  -1   5        7.39       10.92      5.75 o 
  -3  -1   5      186.68      170.81     11.80 o 
  -2  -1   5      458.02      507.73     12.71 o 
  -1  -1   5     1753.12     1876.70     33.08 o 
   0  -1   5     1528.62     1445.66     15.22 o 
   1  -1   5       20.97       22.37      3.70 o 
   2  -1   5      212.27      194.43      5.81 o 
   3  -1   5       71.49       62.34      6.23 o 
   4  -1   5        0.33        1.58      4.06 o 
   5  -1   5       11.87       12.61      7.23 o 
  -5   0   5       51.91       51.40      9.22 o 
  -4   0   5      178.49      168.30     12.39 o 
  -3   0   5      153.70      154.14     11.06 o 
  -2   0   5      114.15      109.93      5.21 o 
  -1   0   5     1275.26     1439.56     16.20 o 
   0   0   5     1987.27     2133.41     19.43 o 
   1   0   5      164.75      163.43      4.23 o 
   2   0   5       55.01       53.59      3.62 o 
   3   0   5       10.08        7.35      2.86 o 
   4   0   5       26.10       29.55      4.80 o 
   5   0   5       16.81       14.98      4.60 o 
  -5   1   5       35.10       35.47      7.60 o 
  -4   1   5      215.39      199.06      8.40 o 
  -3   1   5       33.97       32.69      5.24 o 
  -2   1   5      599.21      618.37     11.73 o 
  -1   1   5      832.56      900.19     23.42 o 
   0   1   5      167.49      165.22      6.56 o 
   1   1   5      748.16      692.83      8.32 o 
   2   1   5       21.83       24.58      3.12 o 
   3   1   5       22.69       23.55      3.51 o 
   4   1   5       26.11       28.84      7.60 o 
  -5   2   5       53.38       55.90     10.18 o 
  -4   2   5       54.67       50.33      5.53 o 
  -3   2   5      106.85      104.82      6.54 o 
  -2   2   5      108.61      115.77      5.95 o 
  -1   2   5      512.21      481.39      8.68 o 
   0   2   5      776.41      767.60     20.80 o 
   1   2   5      155.81      155.86      7.50 o 
   2   2   5       13.96       21.13      5.05 o 
   3   2   5       25.71       25.56      5.08 o 
  -5   3   5        1.82        3.37      3.65 o 
  -4   3   5        3.59        2.27      3.88 o 
  -3   3   5      312.42      301.98     10.31 o 
  -2   3   5       68.40       70.65      8.56 o 
  -1   3   5       49.15       45.80      7.45 o 
   0   3   5      520.93      511.46     18.59 o 
   1   3   5       98.09      103.99     15.93 o 
   2   3   5       63.23       64.77      6.49 o 
   3   3   5        3.10        8.58      4.64 o 
  -5   4   5        0.56        4.39      4.48 o 
  -4   4   5        4.53       10.33      6.27 o 
  -3   4   5        3.33       -3.25      6.34 o 
  -2   4   5      213.78      232.61     14.53 o 
  -1   4   5      230.87      214.91     14.09 o 
   0   4   5       17.30       18.59      7.38 o 
   1   4   5       57.29       55.01      6.15 o 
   2   4   5       29.49       28.81      5.73 o 
  -4   5   5       17.61       12.98      8.33 o 
  -3   5   5        1.57       -3.61      6.86 o 
  -2   5   5       49.21       46.17      8.33 o 
  -1   5   5      138.39      141.68     12.83 o 
   0   5   5       41.32       41.30      8.63 o 
   1   5   5       22.58       24.57      6.60 o 
  -3   6   5       27.39       29.94      8.92 o 
  -2   6   5       18.16       17.85      8.11 o 
  -1   6   5       17.52       18.14      8.56 o 
   0  -7   6       17.94       18.73      7.30 o 
   1  -7   6      152.72      163.65     13.05 o 
   3  -7   6        0.19        0.96      4.24 o 
  -1  -6   6       27.61       30.98      7.67 o 
   0  -6   6        4.45        7.89      4.06 o 
   1  -6   6       69.65       64.82      5.95 o 
   2  -6   6      112.91      110.18     10.84 o 
   3  -6   6       74.33       79.65      7.04 o 
   4  -6   6        5.31        8.85      6.93 o 
  -2  -5   6      101.06       91.73      9.00 o 
  -1  -5   6       63.30       66.51      5.92 o 
   0  -5   6      181.97      167.02      8.16 o 
   1  -5   6       25.35       22.95      4.03 o 
   2  -5   6       24.92       29.35      6.71 o 
   3  -5   6       81.88       84.65      7.09 o 
   4  -5   6       16.53       18.14      7.89 o 
   5  -5   6       16.59       25.59      8.63 o 
  -3  -4   6        6.90       10.53      4.17 o 
  -2  -4   6       55.68       50.74      5.50 o 
  -1  -4   6      170.82      166.79      7.98 o 
   0  -4   6      111.25      100.23      7.41 o 
   1  -4   6      166.88      183.67     14.49 o 
   2  -4   6      228.26      260.27     14.46 o 
   3  -4   6        8.53       10.38      4.82 o 
   4  -4   6        2.30        1.40      6.71 o 
   5  -4   6       19.70       18.51      8.70 o 
  -4  -3   6       42.50       43.40      6.05 o 
  -3  -3   6        3.01        3.30      4.02 o 
  -2  -3   6        3.81        4.95      3.99 o 
  -1  -3   6      360.10      336.80     21.42 o 
   0  -3   6       85.09       81.00      4.98 o 
   1  -3   6      309.94      305.31     13.68 o 
   2  -3   6      223.44      208.27     12.61 o 
   3  -3   6       46.59       46.39      5.84 o 
   4  -3   6       35.39       34.59      8.26 o 
   5  -3   6        0.35        0.37      5.68 o 
  -4  -2   6       43.99       52.51      8.48 o 
  -3  -2   6       92.87       80.82      8.44 o 
  -2  -2   6       17.24       21.75      4.25 o 
  -1  -2   6       14.57       18.30      2.32 o 
   0  -2   6      634.22      617.70      9.85 o 
   1  -2   6      720.33      761.85     13.67 o 
   2  -2   6      117.97      116.73      6.39 o 
   3  -2   6       84.69       84.94      5.38 o 
   4  -2   6        6.74        9.11      4.22 o 
   5  -2   6        4.14        6.93      7.52 o 
  -5  -1   6        1.88       -3.76      5.75 o 
  -4  -1   6        8.67       16.96      6.34 o 
  -3  -1   6      254.04      379.30     17.33 o 
  -2  -1   6      286.27      288.08      7.18 o 
  -1  -1   6       40.74       38.03      3.99 o 
   0  -1   6      394.81      381.20      8.80 o 
   1  -1   6      257.37      243.69      8.41 o 
   2  -1   6      501.56      531.42     14.12 o 
   3  -1   6      141.48      152.77     15.93 o 
   4  -1   6        1.61        0.91      3.58 o 
   5  -1   6        2.28        4.49      5.09 o 
  -5   0   6        3.41        4.28      6.56 o 
  -4   0   6      101.04      122.43     10.99 o 
  -3   0   6      118.75      113.37      6.09 o 
  -2   0   6       76.73       70.50      4.59 o 
  -1   0   6     1115.42     1143.12     18.44 o 
   0   0   6      423.20      454.82     14.93 o 
   1   0   6      528.09      551.69      7.78 o 
   2   0   6      227.96      227.18     10.19 o 
   3   0   6       41.73       40.39      4.94 o 
   4   0   6       32.26       34.34     11.36 o 
  -5   1   6       21.73       21.02      7.82 o 
  -4   1   6       72.15       68.81      9.29 o 
  -3   1   6      314.60      317.83      9.91 o 
  -2   1   6      370.45      357.85      9.44 o 
  -1   1   6       91.22       92.55      5.05 o 
   0   1   6      309.20      297.92      7.38 o 
   1   1   6      922.34      936.15     10.54 o 
   2   1   6      206.92      195.82      8.60 o 
   3   1   6       24.28       23.75      7.15 o 
   4   1   6       20.39       31.71      7.89 o 
  -5   2   6      127.37      111.66     11.95 o 
  -4   2   6       24.13       25.06      4.78 o 
  -3   2   6      171.28      161.06      8.41 o 
  -2   2   6      654.40      661.61     22.13 o 
  -1   2   6       69.00       74.12      4.54 o 
   0   2   6      280.40      277.16     13.72 o 
   1   2   6      133.87      149.27     12.24 o 
   2   2   6      139.76      166.52     11.32 o 
   3   2   6       80.32       89.24     10.62 o 
  -5   3   6       26.29       26.21      5.17 o 
  -4   3   6      135.28      145.41      8.38 o 
  -3   3   6      139.47      144.78      7.63 o 
  -2   3   6       41.02       34.37      7.01 o 
  -1   3   6      192.93      225.60     14.31 o 
   0   3   6      160.75      145.66     12.24 o 
   1   3   6       98.06       98.03      7.06 o 
   2   3   6       65.23       69.69      6.54 o 
   3   3   6       16.58       16.30      7.15 o 
  -5   4   6        8.54       11.43      6.20 o 
  -4   4   6       48.73       53.03      9.81 o 
  -3   4   6       53.47       66.01      9.51 o 
  -2   4   6       37.31       29.43      8.11 o 
  -1   4   6      111.64      125.82     11.80 o 
   0   4   6        8.94        3.32      6.42 o 
   1   4   6       80.89       78.19      7.05 o 
   2   4   6       62.77       55.02      6.74 o 
  -4   5   6       16.97       18.59      9.15 o 
  -3   5   6        0.23        5.97      7.67 o 
  -2   5   6       28.58       24.34      8.11 o 
  -1   5   6       12.48       15.93      7.89 o 
   0   5   6       35.21       36.29      8.63 o 
   1   5   6       13.50       13.42      7.60 o 
  -2   6   6        0.53       -6.93      7.01 o 
   0  -7   7       23.35       22.64      7.15 o 
   2  -7   7       59.93       55.31      9.22 o 
   3  -7   7        5.69        9.19      5.27 o 
  -1  -6   7       19.20       14.75      5.57 o 
   0  -6   7       12.89       12.11      4.27 o 
   1  -6   7       87.17      104.58     10.92 o 
   2  -6   7      167.15      174.20     13.79 o 
   3  -6   7      166.19      171.48     10.22 o 
   4  -6   7        7.77       10.82      5.20 o 
  -2  -5   7       93.90       74.28      6.71 o 
  -1  -5   7      255.00      247.53     16.30 o 
   0  -5   7      175.46      168.74     16.45 o 
   1  -5   7        1.78        5.46      5.61 o 
   2  -5   7       50.94       48.01      8.04 o 
   3  -5   7      291.48      287.00     12.28 o 
   4  -5   7       91.50       94.44      8.29 o 
  -3  -4   7       18.77       20.88      4.83 o 
  -2  -4   7       26.11       17.98      4.38 o 
  -1  -4   7      461.37      473.27     14.79 o 
   0  -4   7      444.65      453.91     13.57 o 
   1  -4   7      126.26      135.41     11.14 o 
   2  -4   7       72.22       67.92      8.56 o 
   3  -4   7        7.32       10.41      4.68 o 
   4  -4   7      113.92      119.48     12.76 o 
   5  -4   7       42.14       39.31      9.37 o 
  -4  -3   7       38.39       37.71      5.89 o 
  -3  -3   7        3.05        5.31      3.88 o 
  -2  -3   7       59.03       60.96      5.81 o 
  -1  -3   7      205.53      196.01      8.03 o 
   0  -3   7      310.15      308.54      8.64 o 
   1  -3   7      400.24      396.90     19.14 o 
   2  -3   7      106.61      105.14      6.83 o 
   3  -3   7       63.33       65.90      5.31 o 
   4  -3   7       29.65       31.27      7.52 o 
   5  -3   7        7.99       -0.59      5.68 o 
  -4  -2   7       47.81       45.58      8.85 o 
  -3  -2   7       77.99       71.45      7.60 o 
  -2  -2   7       51.60       47.15      6.49 o 
  -1  -2   7       10.38       11.83      2.56 o 
   0  -2   7      361.31      360.31      9.52 o 
   1  -2   7      401.29      397.85     10.88 o 
   2  -2   7       20.03       19.70      4.43 o 
   3  -2   7      170.52      176.39      7.13 o 
   4  -2   7       36.96       43.61      5.89 o 
   5  -2   7        5.95        1.18      6.86 o 
  -5  -1   7       20.37       19.40      7.38 o 
  -4  -1   7        6.70       -0.44      5.31 o 
  -3  -1   7      306.67      284.97     15.27 o 
  -2  -1   7      138.73      161.59     10.84 o 
  -1  -1   7       13.87        1.21      3.36 o 
   0  -1   7        5.36       11.00      3.64 o 
   1  -1   7       53.02       56.99      4.74 o 
   2  -1   7      369.57      385.20     16.15 o 
   3  -1   7       33.24       24.93      4.95 o 
   4  -1   7       24.90       19.31      4.76 o 
  -5   0   7        0.90        8.85      6.71 o 
  -4   0   7       61.88       60.48      9.44 o 
  -3   0   7        7.16        7.38      6.56 o 
  -2   0   7      317.77      354.65     20.87 o 
  -1   0   7      769.59      759.65     13.12 o 
   0   0   7        0.47        1.07      3.12 o 
   1   0   7        3.84        5.16      3.21 o 
   2   0   7      172.64      170.19      6.10 o 
   3   0   7       57.35       57.27      5.62 o 
   4   0   7       25.03       33.70      8.48 o 
  -5   1   7       51.66       51.48      8.92 o 
  -4   1   7        0.44        5.46      5.31 o 
  -3   1   7      109.83       98.46      6.54 o 
  -2   1   7      153.35      155.40      6.93 o 
  -1   1   7      228.93      204.15     11.14 o 
   0   1   7      310.03      302.11      8.13 o 
   1   1   7      174.76      158.93     12.46 o 
   2   1   7        6.35        3.61      6.71 o 
   3   1   7       72.80       75.67     10.03 o 
   4   1   7       17.33       28.17      7.52 o 
  -5   2   7       70.64       64.75     10.10 o 
  -4   2   7       22.13       25.59      5.05 o 
  -3   2   7       24.84       25.72      4.75 o 
  -2   2   7       60.51       62.34      5.16 o 
  -1   2   7      168.89      158.93     11.43 o 
   0   2   7      150.77      151.93     12.17 o 
   1   2   7       87.68       85.40      9.96 o 
   2   2   7       71.04       89.90     10.92 o 
   3   2   7       55.75       45.87      8.85 o 
  -5   3   7       31.71       27.24      6.08 o 
  -4   3   7      105.83      110.40      7.77 o 
  -3   3   7      140.51      147.80     12.32 o 
  -2   3   7        6.03       11.06      7.01 o 
  -1   3   7      288.60      263.36     15.93 o 
   0   3   7      182.48      168.08     12.91 o 
   1   3   7        7.55        9.61      4.25 o 
   2   3   7       47.34       54.06      8.92 o 
  -4   4   7      105.31      116.97     12.39 o 
  -3   4   7       94.09       78.77      9.96 o 
  -2   4   7      107.79      107.53     11.95 o 
  -1   4   7       37.60       50.52      9.29 o 
   0   4   7       72.94       72.28      9.66 o 
   1   4   7       76.58       73.22      7.12 o 
  -3   5   7       25.78       20.21      7.45 o 
  -2   5   7      114.01      138.28     13.79 o 
  -1   5   7       16.20       18.88      8.04 o 
   0   5   7       11.63       18.66      8.26 o 
   1  -7   8       25.37       34.96      9.15 o 
   2  -7   8        0.97       -0.37      5.97 o 
  -1  -6   8        4.03        6.39      9.62 o 
   0  -6   8       31.14       43.81      8.33 o 
   1  -6   8      128.35      129.51     12.61 o 
   2  -6   8       39.11       33.93      8.11 o 
   4  -6   8       14.31       14.12      5.61 o 
  -2  -5   8        2.17        1.10      3.65 o 
  -1  -5   8       12.07       12.87      4.26 o 
   0  -5   8       61.07       61.66      8.78 o 
   1  -5   8       19.50       22.20      7.23 o 
   2  -5   8      163.71      145.73     12.32 o 
   4  -5   8       47.88       43.01      6.72 o 
  -3  -4   8       14.64        9.51      4.47 o 
  -2  -4   8       14.84       11.56      4.57 o 
  -1  -4   8      112.89      118.49      7.34 o 
   0  -4   8      307.03      295.92      9.66 o 
   1  -4   8      248.55      258.57     15.19 o 
   2  -4   8       58.64       52.73      8.41 o 
   3  -4   8       31.35       31.81      5.89 o 
   4  -4   8      124.96      132.01      9.41 o 
  -4  -3   8       14.76       11.51      6.71 o 
  -3  -3   8        6.10        7.56      5.35 o 
  -2  -3   8      107.10       94.54      6.74 o 
  -1  -3   8       75.73       80.78      5.92 o 
   0  -3   8      194.11      202.84      5.65 o 
   1  -3   8     1171.94     1104.56     30.31 o 
   2  -3   8      241.60      233.23      9.42 o 
   3  -3   8       15.98       12.19      3.94 o 
   4  -3   8       21.55       27.22      5.63 o 
  -4  -2   8       30.98       38.13      8.85 o 
  -3  -2   8       72.08       82.75      9.74 o 
  -2  -2   8       50.10       51.04      8.78 o 
  -1  -2   8       79.22       80.31      8.78 o 
   0  -2   8      350.18      348.48      9.42 o 
   1  -2   8      313.11      338.98     10.24 o 
   2  -2   8      448.58      469.63     12.96 o 
   3  -2   8      169.34      152.56      6.92 o 
   4  -2   8        6.69        3.70      4.02 o 
  -4  -1   8       75.05       73.46      9.81 o 
  -3  -1   8      204.48      239.69     15.64 o 
  -2  -1   8       55.35       62.02      8.19 o 
  -1  -1   8       50.40       63.14      5.42 o 
   0  -1   8      150.45      141.49      9.11 o 
   1  -1   8       69.45       57.12      5.10 o 
   2  -1   8      280.35      267.37      9.88 o 
   3  -1   8       95.42       87.38      6.66 o 
   4  -1   8       22.98       26.70      5.34 o 
  -5   0   8       27.23       32.60      8.92 o 
  -4   0   8       66.36       72.64      9.74 o 
  -3   0   8        2.81        3.17      5.83 o 
  -2   0   8      194.59      207.55      7.83 o 
  -1   0   8      378.43      360.28     15.34 o 
   0   0   8        0.89       -0.23      3.29 o 
   1   0   8       25.19       18.50      3.77 o 
   2   0   8       25.28       23.86      3.36 o 
   3   0   8       46.31       43.29      8.92 o 
   4   0   8       28.85       39.60      8.63 o 
  -5   1   8      100.47      104.65     12.10 o 
  -4   1   8       66.29       68.00      9.44 o 
  -3   1   8       32.54       31.19      4.87 o 
  -2   1   8       60.11       67.39      8.59 o 
  -1   1   8      113.81      116.29      6.06 o 
   0   1   8      296.04      282.59      8.50 o 
   1   1   8       42.69      172.43     12.83 o 
   2   1   8        9.19       -2.58      5.16 o 
   3   1   8        8.65       11.51      7.30 o 
  -5   2   8       64.91       60.99      9.74 o 
  -4   2   8       56.26       56.37      6.07 o 
  -3   2   8       99.63      101.23      6.93 o 
  -2   2   8      114.59      108.86     10.84 o 
  -1   2   8      132.54      116.45     11.14 o 
   0   2   8      203.54      193.15     13.79 o 
   1   2   8       79.19       83.63      9.96 o 
   2   2   8       19.52       22.79      7.01 o 
   3   2   8        1.05        4.79      6.42 o 
  -4   3   8       93.59       93.30     11.36 o 
  -3   3   8       74.95       69.47      9.96 o 
  -2   3   8        9.79        5.31      7.23 o 
  -1   3   8        4.29       10.18      7.23 o 
   0   3   8        0.37        0.37      5.46 o 
   1   3   8       32.58       28.10      7.38 o 
   2   3   8       30.84       29.28      7.97 o 
  -4   4   8       53.65       57.75     10.25 o 
  -3   4   8       46.66       43.73      8.70 o 
  -2   4   8       63.05       60.99      9.66 o 
  -1   4   8       28.84       23.45      7.89 o 
   0   4   8        0.16       -2.07      5.31 o 
   1   4   8       31.53       42.26      9.96 o 
  -2   5   8       84.80       87.03     11.73 o 
  -1   5   8       19.44       23.45      7.74 o 
  -1  -6   9       22.04       19.77      7.01 o 
   0  -6   9       25.30       28.54      7.74 o 
   1  -6   9       75.56       83.85     10.77 o 
   2  -6   9       16.96       20.06      7.08 o 
   3  -6   9        3.49        8.11      6.34 o 
  -2  -5   9       15.43       10.90      4.24 o 
  -1  -5   9       21.69       15.01      5.05 o 
   0  -5   9       51.70       40.27      8.11 o 
   1  -5   9        5.83        4.57      6.20 o 
   2  -5   9      169.98      165.72     13.50 o 
   3  -5   9       46.96       47.64      8.70 o 
   4  -5   9        0.13        3.26      4.52 o 
  -3  -4   9        7.71       15.18      4.67 o 
  -2  -4   9       52.10       49.20      5.69 o 
  -1  -4   9       82.04       77.91      6.18 o 
   0  -4   9       59.28       54.35      8.56 o 
   1  -4   9       20.75       16.89      6.71 o 
   2  -4   9       53.73       48.82      8.11 o 
   4  -4   9       67.84       74.93      7.89 o 
  -3  -3   9        0.40        5.24      6.64 o 
  -2  -3   9       63.75       59.03      7.78 o 
  -1  -3   9       53.59       61.15      5.83 o 
   0  -3   9       47.90       44.03      7.74 o 
   1  -3   9       46.72       42.29      5.17 o 
   2  -3   9       21.30       23.30      4.49 o 
   3  -3   9       56.09       55.43      5.00 o 
   4  -3   9       45.30       46.33      6.45 o 
  -4  -2   9       28.94       33.78      8.85 o 
  -3  -2   9       16.49       19.25      7.01 o 
  -2  -2   9       47.46       51.18      8.19 o 
  -1  -2   9       38.45       43.07      7.30 o 
   0  -2   9      176.70      187.40      7.63 o 
   1  -2   9       58.26       53.51      5.34 o 
   2  -2   9      173.17      160.27      8.50 o 
   3  -2   9      206.01      214.64      8.07 o 
   4  -2   9       11.03       11.65      4.60 o 
  -4  -1   9      286.00      350.91     20.28 o 
  -3  -1   9      229.32      248.47     16.23 o 
  -2  -1   9       11.10       14.75      6.71 o 
  -1  -1   9      151.07      147.36      7.08 o 
   0  -1   9      115.13      112.25      6.59 o 
   1  -1   9       85.40       90.63      6.26 o 
   2  -1   9      138.41      131.37      7.71 o 
   3  -1   9      128.52      125.93      8.15 o 
   4  -1   9       85.24       99.11     13.35 o 
  -4   0   9      169.25      185.93     14.60 o 
  -3   0   9      530.10      588.61     22.94 o 
  -2   0   9      374.36      351.00     10.92 o 
  -1   0   9      112.86      112.73      6.67 o 
   0   0   9       14.04       12.82      4.87 o 
   1   0   9      126.22      129.56     11.36 o 
   2   0   9       64.65       62.63      4.43 o 
   3   0   9       24.85       22.94      8.04 o 
   4   0   9       63.45       67.41     10.84 o 
  -4   1   9       22.52       28.32      8.04 o 
  -3   1   9      188.63      206.45      9.55 o 
  -2   1   9      546.35      539.47     13.29 o 
  -1   1   9       95.22       97.48      6.32 o 
   0   1   9      122.33      127.15     12.24 o 
   1   1   9       29.91       30.31      9.37 o 
   2   1   9        5.28       10.47      7.30 o 
   3   1   9       14.86       21.90      7.74 o 
  -4   2   9       78.57       95.80     10.77 o 
  -3   2   9      155.30      166.90     13.05 o 
  -2   2   9       64.46       61.66      8.92 o 
  -1   2   9        7.91       15.56      7.15 o 
   0   2   9       38.90       30.09      8.70 o 
   1   2   9       49.63       49.34      8.92 o 
   2   2   9       15.07       12.46      6.42 o 
  -4   3   9       61.54       61.43      9.66 o 
  -3   3   9      135.88      132.09     12.24 o 
  -2   3   9       56.97       55.76     10.03 o 
  -1   3   9       19.80       23.16      8.41 o 
   0   3   9       52.16       45.36      8.78 o 
   1   3   9        1.04       -3.84      5.16 o 
   2   3   9       37.11       37.39      9.51 o 
  -3   4   9       16.17       21.90      7.97 o 
  -2   4   9       96.34       93.89     11.95 o 
  -1   4   9       29.13       31.71      8.19 o 
   0   4   9        1.80       -0.30      5.75 o 
   0  -6  10       57.68       62.91     10.40 o 
   1  -6  10       46.41       57.01     10.10 o 
   2  -6  10       24.27       26.62      8.04 o 
   3  -6  10       27.83       28.84      7.97 o 
  -2  -5  10       18.56       21.37      4.98 o 
  -1  -5  10       27.98       26.11      7.74 o 
   0  -5  10        4.92       10.55      6.42 o 
   1  -5  10       12.95       16.59      7.38 o 
   2  -5  10       96.35       87.03     10.62 o 
   3  -5  10       19.17       16.23      6.79 o 
  -2  -4  10       87.36       85.74      7.16 o 
  -1  -4  10      153.58      167.93     13.87 o 
   0  -4  10        0.43        1.92      5.68 o 
   1  -4  10       46.56       51.70      9.07 o 
   2  -4  10        0.90       -4.55      4.31 o 
   3  -4  10       51.31       44.40      9.00 o 
   4  -4  10       32.66       30.42      6.31 o 
  -3  -3  10        0.17       -1.84      6.05 o 
  -2  -3  10       43.88       62.25      9.29 o 
  -1  -3  10      105.51      110.41     11.21 o 
   0  -3  10      207.74      218.01     13.79 o 
   1  -3  10        0.42        0.08      3.77 o 
   2  -3  10      202.55      193.09      9.59 o 
   3  -3  10        0.97        2.68      3.39 o 
   4  -3  10       42.93       36.45      5.95 o 
  -4  -2  10       12.73       18.59      7.60 o 
  -3  -2  10       27.69       36.65      8.26 o 
  -2  -2  10        0.76       -3.10      5.09 o 
  -1  -2  10       25.01       35.11      7.30 o 
   0  -2  10      192.02      180.72      7.96 o 
   1  -2  10       80.73       86.17      6.62 o 
   2  -2  10        0.43        1.63      3.48 o 
   3  -2  10       21.55       33.60      6.55 o 
   4  -2  10        1.05        0.12      3.93 o 
  -4  -1  10       60.84       76.48     10.62 o 
  -3  -1  10       93.19       88.94     10.18 o 
  -2  -1  10        1.51        0.37      5.97 o 
  -1  -1  10       38.46       43.10      5.55 o 
   0  -1  10       51.79       53.43      5.44 o 
   1  -1  10       52.98       54.98      5.56 o 
   2  -1  10       84.61       86.90      6.64 o 
   3  -1  10        0.68       -0.09      3.12 o 
   4  -1  10        3.45        7.67      6.71 o 
  -4   0  10       52.43       54.43      9.88 o 
  -3   0  10      130.89      144.99     12.17 o 
  -2   0  10      373.30      371.08     11.74 o 
  -1   0  10       29.17       30.95      5.05 o 
   0   0  10       13.47       14.89      4.10 o 
   1   0  10      110.73      112.62     11.73 o 
   2   0  10       29.95       24.26      8.33 o 
   3   0  10       23.89       32.45      9.15 o 
  -4   1  10        0.39        3.25      6.71 o 
  -3   1  10       51.51       59.37      8.33 o 
  -2   1  10      607.62      635.09     41.67 o 
  -1   1  10      420.12      395.90     18.22 o 
   0   1  10       53.55       62.98      9.51 o 
   1   1  10       23.66       30.39      8.48 o 
   2   1  10       20.35       25.00      8.56 o 
   3   1  10       25.80       30.90      9.00 o 
  -3   2  10       25.17       25.67      8.11 o 
  -2   2  10       43.70       44.47      8.33 o 
  -1   2  10      541.35      559.62     23.23 o 
   0   2  10      309.81      289.25     18.07 o 
   1   2  10        7.55        8.04      6.86 o 
   2   2  10       16.53       21.76      8.19 o 
  -3   3  10       42.95       39.90      9.07 o 
  -2   3  10       29.89       31.42      7.82 o 
  -1   3  10       81.48       71.91     11.21 o 
   0   3  10      110.14      101.33     11.87 o 
   1   3  10       38.14       43.51      9.51 o 
  -2   4  10       78.82       55.90     10.77 o 
  -1   4  10       29.21       36.14      9.96 o 
   0  -6  11       61.67       61.73     10.55 o 
   1  -6  11       10.76       15.19      7.45 o 
   2  -6  11       24.73       23.08      7.52 o 
  -1  -5  11       25.20       39.90      9.00 o 
   0  -5  11      114.02       92.12     11.51 o 
   1  -5  11       99.01       98.38     11.95 o 
   2  -5  11       57.27       53.91      9.00 o 
   3  -5  11       21.87       20.36      7.82 o 
  -2  -4  11       88.19       89.46     12.02 o 
  -1  -4  11       44.06       53.84      9.66 o 
   0  -4  11       15.96       18.59      6.79 o 
   1  -4  11      161.71      174.79     14.38 o 
   2  -4  11       78.94       66.55      6.68 o 
   3  -4  11       29.05       32.68      5.69 o 
  -3  -3  11       56.15       51.18      9.44 o 
  -2  -3  11      108.94      111.95     12.10 o 
  -1  -3  11      113.92      129.80     12.39 o 
   0  -3  11      138.86      137.62     11.80 o 
   1  -3  11       54.74       46.96      5.66 o 
   2  -3  11        6.22        5.54      4.30 o 
   3  -3  11        9.67       17.86      4.85 o 
  -3  -2  11       87.04      112.40     13.13 o 
  -2  -2  11       35.98       28.98      7.52 o 
  -1  -2  11       29.60       36.73      7.08 o 
   0  -2  11      213.89      205.46      8.95 o 
   1  -2  11      117.00      104.66      7.38 o 
   2  -2  11       32.99       33.98      5.47 o 
   3  -2  11       10.45        5.39      3.50 o 
  -3  -1  11       26.46       34.15      8.19 o 
  -2  -1  11       56.22       59.66      8.63 o 
  -1  -1  11       38.70       39.34      5.13 o 
   0  -1  11        0.80        2.48      3.89 o 
   1  -1  11       92.34      103.23      7.31 o 
   2  -1  11       99.60      102.76      7.36 o 
   3  -1  11        1.28        2.73      5.90 o 
  -4   0  11       81.86       97.65     12.10 o 
  -3   0  11       50.05       60.70      9.22 o 
  -2   0  11       51.74       44.40      7.52 o 
  -1   0  11       39.07       37.48      5.26 o 
   0   0  11        0.75        2.84      3.71 o 
   1   0  11       17.79       17.77      6.79 o 
   2   0  11       21.95       14.75      7.08 o 
   3   0  11       25.46       18.51      8.41 o 
  -4   1  11        1.22        8.11      7.08 o 
  -3   1  11      106.80      104.87     10.77 o 
  -2   1  11       97.23       87.62     10.69 o 
  -1   1  11       40.10       36.43      8.92 o 
   0   1  11       61.61       74.27     10.99 o 
   1   1  11        0.55        1.33      5.97 o 
   2   1  11        5.74        6.56      7.67 o 
  -3   2  11        6.43       -1.70      6.34 o 
  -2   2  11       24.03       21.31      8.19 o 
  -1   2  11      127.00      116.01     12.83 o 
   0   2  11      163.62      167.12     15.56 o 
   1   2  11       21.95       21.24      7.60 o 
  -3   3  11       26.19       33.04      9.22 o 
  -2   3  11        0.55       -5.68      5.53 o 
  -1   3  11       30.49       25.00      7.74 o 
   0   3  11       77.25       88.13     12.17 o 
  -1  -5  12       40.98       41.60      9.44 o 
   0  -5  12       34.52       39.24      9.07 o 
   1  -5  12       39.87       28.32      8.48 o 
   2  -5  12       19.21       21.61      7.74 o 
  -2  -4  12       61.91       70.28     11.73 o 
  -1  -4  12       21.38       26.40      8.26 o 
   0  -4  12       10.68       20.28      7.15 o 
   1  -4  12       93.55      100.52     11.73 o 
   2  -4  12       92.65       85.08      7.17 o 
   3  -4  12       21.70       20.68      5.70 o 
  -2  -3  12      182.05      203.26     16.52 o 
  -1  -3  12      110.25       97.65     11.51 o 
   0  -3  12       51.40       51.26      8.41 o 
   1  -3  12        8.75        9.10      4.37 o 
   2  -3  12       69.62       73.29      6.86 o 
   3  -3  12      119.39      129.03      7.59 o 
  -3  -2  12       20.08       23.90      7.74 o 
  -2  -2  12       55.12       45.14      8.63 o 
  -1  -2  12      272.89      255.40     16.08 o 
   0  -2  12      204.11      188.21     10.03 o 
   1  -2  12       34.14       35.14      5.30 o 
   2  -2  12       18.66       18.58      4.74 o 
   3  -2  12       35.55       30.10      4.46 o 
  -3  -1  12       26.76       32.89      8.19 o 
  -2  -1  12       41.21       41.89      7.82 o 
  -1  -1  12      169.04      165.64     12.61 o 
   0  -1  12       94.74       95.04      7.03 o 
   1  -1  12      104.35      121.67     10.99 o 
   2  -1  12       52.43       61.95     10.84 o 
   3  -1  12        4.67        3.84      6.42 o 
  -3   0  12       27.36       40.42      8.41 o 
  -2   0  12       95.03       84.08      9.51 o 
  -1   0  12       42.56       46.70      5.78 o 
   0   0  12       73.21       68.37     10.55 o 
   1   0  12       30.36       37.61      9.74 o 
   2   0  12       15.98       12.54      8.41 o 
  -2   1  12       95.64      102.81     11.06 o 
  -1   1  12       17.31       25.44      8.78 o 
   0   1  12       33.56       34.74     10.03 o 
   1   1  12       14.20       11.21      7.15 o 
  -2   2  12       42.47       38.79      9.96 o 
  -1   2  12       99.05      111.22     12.54 o 
   0   2  12        6.36        1.62      6.49 o 
   1  -5  13       28.15       35.62      9.22 o 
  -1  -4  13        8.75        5.31      6.71 o 
   0  -4  13       44.98       32.01      8.11 o 
   1  -4  13       73.19       81.35     11.06 o 
   2  -4  13       13.83       14.05      4.77 o 
  -2  -3  13       27.26       38.87      9.66 o 
  -1  -3  13       27.98       25.67      7.82 o 
   0  -3  13       33.23       27.07      7.23 o 
   1  -3  13       32.61       41.45      8.11 o 
   2  -3  13       33.24       43.76      6.28 o 
  -2  -2  13        1.81        5.75      6.12 o 
  -1  -2  13      104.89       81.13     10.33 o 
   0  -2  13      131.64      127.44     11.65 o 
   1  -2  13       17.77       18.51      4.99 o 
   2  -2  13       17.97       19.44      5.79 o 
  -2  -1  13        5.89       11.43      6.20 o 
  -1  -1  13       19.33       15.71      6.20 o 
   0  -1  13      127.24      123.10      8.09 o 
   1  -1  13      161.77      171.47     14.97 o 
   2  -1  13       20.26       28.25      7.97 o 
  -2   0  13       20.54       21.39      6.93 o 
  -1   0  13       11.33       12.24      7.52 o 
   0   0  13       32.60       39.01      9.66 o 
   1   0  13      122.98      123.02     13.13 o 
  -2   1  13        0.96        0.37      6.49 o 
  -1   1  13       22.18       20.21      9.29 o 
   0   1  13       32.68       51.92     10.55 o 
  -1  -3  14        1.96        8.04      6.34 o 
   0  -3  14       13.96       10.18      6.64 o 
   1  -3  14       16.84       12.98      6.79 o 
  -1  -2  14       37.72       39.09      8.26 o 
   0  -2  14        4.05        1.70      5.83 o 
   1  -2  14        5.60        8.09      6.20 o 
  -1  -1  14       27.71       29.87      7.30 o 
   0  -1  14       12.86       18.51      7.89 o 
   1  -1  14       28.14       35.25      9.51 o 
  -1   0  14        0.34       -2.95      7.52 o 
   0   0  14       11.45       16.37      7.45 o 
                                                 
